# Supplementary material for: Distribution Pattern of Ants in Huanglianshan National Nature Reserve From Yunnan, China
Source: Ecol Evol. 2025 Nov 4;15(11):e72404. doi: 10.1002/ece3.72404 (PMC12585183; doi:10.1002/ece3.72404)
Supplement: Supplementary file 2 — Appendix S2: ece372404‐sup‐0002‐AppendixS2.xlsx. [file ECE3-15-e72404-s004.xlsx]

## Sheet: Sheet1
Supplementary Table 2 Distribution pattern of ant species in Huanglianshan
Species names	Number of habitat types	Altitude difference/m	elevational adaptation range	Number of gradient distribution	Range of altitude
Ochetellus glaber (Mayr, 1862)	1	518	ⅱ	3	1000~1518
Dolichoderus sp.1	1	0	ⅰ	1	1251
Dolichoderus taprobanae (Smith, 1858)	4	758	ⅱ	6	750~1518
Dolichoderus affinis (Emery, 1889)	3	891	ⅱ	4	367~1258
Dolichoderus squamanodus (Xu, 2001)	1	0	ⅰ	1	1258
Dolichoderus thoracicus (Smith, 1860)	5	1130	ⅲ	7	367~1497
Iridomyrmex anceps (Roger, 1863)	2	652	ⅱ	5	367~1019
Technomyrmex obscurior (Wheeler, 1928)	1	0	ⅰ	1	1003
Technomyrmex pratensis (Smith, 1860)	1	143	ⅰ	2	367~510
Technomyrmex bicolor (Emery, 1893)	1	0	ⅰ	1	1000
Technomyrmex elatior (Forel, 1902)	1	0	ⅰ	1	744
Technomyrmex brunneus (Forel, 1895)	6	1151	ⅲ	6	367~1518
Chronoxenus wroughtonii (Forel, 1895)	1	0	ⅰ	2	1000
Tapinoma melanocephalum (Fabricius, 1793)	6	1148	ⅲ	7	367~1515
Tapinoma indicum (Forel, 1895)	1	0	ⅰ	1	367
Stictoponera binghamii (Forel, 1900)	2	900	ⅱ	4	367~1267
Stictoponera coccina (Zhou, 2001)	1	0	ⅰ	1	2000
Stictoponera bicolor (Emery, 1889)	4	652	ⅱ	6	367~1019
Proceratium deelemani (Perrault, 1981)	1	0	ⅰ	1	1511
Ectomomyrmex annamitus (André, 1892)	2	517	ⅱ	3	750~1267
Ectomomyrmex leeuwenhoeki (Forel, 1886)	4	750	ⅱ	6	500~1250
Ectomomyrmex javanus (Mayr, 1867)	6	1633	ⅳ	7	367~2000
Ectomomyrmex zhengi (Xu, 1995)	5	1383	ⅲ	7	367~1750
Odontoponera denticulata (Smith, 1858)	4	520	ⅱ	6	500~1020
Odontoponera transversa (Smith, 1857)	5	1151	ⅲ	7	367~1518
Odontomachus circulus (Wang, 1993)	6	1500	ⅲ	4	500~2000
Odontomachus granatus (Wang, 1993)	1	0	ⅰ	1	745
Odontomachus rixosus (Smith, 1857)	3	250	ⅰ	2	1750~2000
Brachyponera brevidorsa (Xu, 1994)	7	1633	ⅳ	7	367~2000
Brachyponera luteipes (Mayr, 1862)	2	251	ⅰ	3	1267~1518
Brachyponera candida (Chen et al., 2025)	4	987	ⅱ	5	510~1497
Brachyponera paraarcuata (Chen et al., 2025)	3	503	ⅱ	5	1008~1511
Brachyponera myops (Chen et al., 2025)	2	3	ⅰ	2	1515~1518
Brachyponera xui (Chen et al., 2025)	5	1490	ⅲ	5	510~2000
Hypoponera sp.1	1	0	ⅰ	1	506
Hypoponera sp.2	1	0	ⅰ	1	1749
Hypoponera confinis (Roger, 1860)	3	1382	ⅲ	4	367~1749
Hypoponera sauteri (Wheeler, 1929)	6	1490	ⅲ	7	510~2000
Harpegnathos venator (Smith, 1858)	3	535	ⅱ	2	710~1245
Ponera guangxiensis (Zhou, 2001)	2	251	ⅰ	2	1749~2000
Gnamptogenys sp.2	1	0	ⅰ	1	1749
Ponera sinensis (Wheeler, 1928)	1	0	ⅰ	1	1753
Buniapone amblyops (Emery,1887)	3	767	ⅱ	4	500~1267
Diacamma rugosum (Le Guillou, 1842)	1	260	ⅰ	3	1258~1518
Leptogenys lucidula (Emery, 1895)	2	500	ⅰ	2	750~1250
Leptogenys kitteli (Mayr, 1870)	5	1290	ⅲ	5	710~2000
Leptogenys birmana (Forel, 1900)	3	808	ⅱ	4	710~1518
Leptogenys sp.1	1	0	ⅰ	1	1749
Myopias hania (Xu & Liu, 2012)	2	243	ⅰ	1	1020~1263
Myopias sonthichaiae Jaitrong (et al., 2018)	1	0	ⅰ	1	2000
Pseudoneoponera rufipes (Jerdon, 1851)	4	1008	ⅲ	6	510~1518
Euponera pilosior (Wheeler, 1928)	2	259	ⅰ	2	1008~1267
Euponera sp.1	2	237	ⅰ	1	1008~1245
Centromyrmex feae (Emery,1889)	1	0	ⅰ	1	1000
Mesoponera rubra (Smith, 1857)	3	263	ⅰ	3	745~1008
Vollenhovia sp.1	2	742	ⅱ	3	1258~2000
Vollenhovia emeryi (Wheeler, 1906)	3	1005	ⅲ	3	745~1750
Pheidole sp.1	1	0	ⅰ	1	745
Pheidole capellinii (Emery, 1887)	2	787	ⅱ	5	710~1497
Pheidole constanciae (Forel, 1902)	3	735	ⅱ	2	1515~2250
Pheidole nodus (Smith, 1874)	6	1383	ⅲ	8	367~1750
Pheidole roberti (Forel, 1902)	5	1386	ⅲ	6	367~1753
Pheidole tumida (Eguchi, 2008)	7	1633	ⅳ	7	367~2000
Pheidole pieli (Santschi, 1925)	7	1386	ⅲ	7	367~1753
Pheidole planifrons (Santschi, 1920)	4	1144	ⅲ	6	367~1511
Pheidole vulgaris (Eguchi, 2006)	4	999	ⅱ	5	506~1505
Pheidole fortis (Eguchi, 2006)	3	502	ⅱ	2	1251~1753
Pheidole sagei (Forel, 1902)	4	883	ⅱ	6	367~1250
Pheidole smythiesii (Forel, 1902)	1	0	ⅰ	1	1258
Pheidole hongkongensis (Wheeler, 1928)	4	1256	ⅲ	6	744~2000
Pheidole plagiaria (Smith, 1860)	7	1386	ⅲ	7	367~1753
Meranoplus laeviventris (Emery, 1889	2	478	ⅰ	2	1019~1497
Cataulacus granulatus (Latreille, 1802)	3	508	ⅱ	4	759~1267
Lophomyrmex birmanus (Emery, 1893	2	753	ⅱ	4	744~1497
Myrmica sp.1	1	0	ⅰ	1	2250
Myrmica margaritae (Emery, 1889)	1	497	ⅰ	1	1753~2250
Solenopsis jacoti (Wheeler, 1923)	2	500	ⅰ	2	500~1000
Myrmicaria sp.1	1	241	ⅰ	1	759~1000
Recurvidris recurvispinosa (Forel, 1890)	1	20	ⅰ	2	1000~1020
Crematogaster macaoensis (Wu & Wang, 1995)	2	509	ⅱ	2	510~1019
Crematogaster rogenhoferi (Mayr, 1878)	1	0	ⅰ	1	1003
Crematogaster ferrarii (Emery, 1888)	7	1500	ⅲ	8	500~2000
Crematogaster rothneyi (Mayr, 1879)	1	506	ⅱ	3	744~1250
Crematogaster anthracina (Smith, 1857)	1	0	ⅰ	1	1505
Crematogaster treubi (Emery, 1896)	1	759	ⅱ	5	759~1518
Crematogaster zoceensis (Santschi, 1925)	5	891	ⅱ	5	367~1258
Pristomyrmex brevispinosus (Emery, 1887)	2	766	ⅱ	3	510~1267
Pristomyrmex punctatus (Smith, 1860)	4	1151	ⅲ	6	367~1518
Strumigenys lewisi Cameron, 1886)	4	1006	ⅲ	3	744~1750
Carebara trechideros (Zhou & Zheng, 1997)	2	808	ⅱ	6	710~1518
Carebara obtusidenta (Xu, 2003)	1	1	ⅰ	2	1749~1750
Carebara altinoda (Xu,2003)	1	0	ⅰ	1	1263
Carebara affinis (Jerdon, 1851)	5	1005	ⅲ	6	500~1505
Carebara sp.1	2	1253	ⅲ	2	500~1753
Aphaenogaster beccarii (Emery,1887)	5	1240	ⅲ	6	510~1750
Aphaenogaster feae (Emery, 1889)	3	1005	ⅲ	4	744~1749
Aphaenogaster sp.1	3	367	ⅰ	5	367~2000
Aphaenogaster lepida (Wheeler, 1930)	3	1515	ⅳ	3	1515~2000
Aphaenogaster pumilopuncta (Zhou, 2001)	2	501	ⅱ	2	1749~2250
Tetramorium aptum (Bolton,1977)	1	0	ⅰ	1	750
Tetramorium obtusidens (Viehmeyer, 1916)	1	0	ⅰ	1	506
Tetramorium kraepelini (Forel, 1905)	2	753	ⅱ	3	1000~1753
Tetramorium laparum (Bolton, 1977)	1	0	ⅰ	1	1267
Tetramorium wroughtonii (Forel, 1902)	6	1633	ⅳ	7	367~2000
Tetramorium ciliatum (Bolton, 1977)	5	1039	ⅲ	7	710~1749
Tetramorium sp.1	1	0	ⅰ	1	1749
Tetramorium sp.3	1	0	ⅰ	1	1750
Tetramorium sp.4	1	0	ⅰ	1	1753
Tetramorium sp.5	1	0	ⅰ	1	1753
Tetramorium nipponense (Wheeler, 1928)	4	742	ⅱ	6	1258~2000
Tetramorium bicarinatum (Nylander, 1846)	4	750	ⅱ	4	1250~2000
Tetramorium tonganum (Mayr, 1870)	3	742	ⅱ	4	1258~2000
Tetramorium parvispinum (Emery, 1893)	1	0	ⅰ	1	1000
Tetramorium indosinense (Wheeler, 1927)	1	0	ⅰ	1	1515
Temnothorax angulohumerus (Zhou et al., 2010)	2	515	ⅱ	2	1000~1515
Myrmecina guangxiensis (Zhou, 2001)	1	0	ⅰ	1	2250
Myrmecina taiwana (Terayama, 1985)	1	0	ⅰ	1	744
Dilobocondyla sp.1	1	0	ⅰ	1	1251
Kartidris matertera (Bolton, 1991)	1	0	ⅰ	1	1497
Kartidris ashima (Xu et Zheng,1995)	2	522	ⅱ	2	745~1267
Monomorium orientale (Mayr,1879)	3	805	ⅱ	4	710~1515
Monomorium pharaonis (Linnaeus, 1758)	6	1005	ⅲ	7	510~1515
Monomorium triviale (Wheeler, 1906)	1	0	ⅰ	1	1000
Monomorium chinense (Santschi, 1925)	4	883	ⅱ	6	367~1250
Cardiocondyla obscurior (Wheeler, 1929)	2	500	ⅰ	4	750~1250
Cardiocondyla kagutsuchi (Terayama, 1999)	3	519	ⅱ	5	500~1019
Cardiocondyla wroughtonii (Forel, 1890)	5	770	ⅱ	5	745~1515
Cardiocondyla nuda (Mayr, 1866)	2	745	ⅱ	4	506~1251
Cardiocondyla itsukii (Seifert et al., 2017)	4	1494	ⅲ	3	506~2000
Cardiocondyla sp.1	1	0	ⅰ	1	1020
Tetraponera nitida (Smith, 1860)	1	0	ⅰ	1	750
Tetraponera rufonigra (Jerdon, 1851)	1	250	ⅰ	2	1000~1250
Tetraponera convexa (Xu & Chai, 2004)	3	519	ⅱ	4	500~1019
Tetraponera allaborans (Walker, 1859)	2	515	ⅱ	2	1000~1515
Tetraponera attenuata (Smith, 1877)	2	758	ⅱ	4	500~1258
Protanilla bicolor (Xu, 2002)	1	0	ⅰ	1	1248
Cerapachys sulcinodis (Emery, 1889)	2	950	ⅱ	3	1050~2000
Lioponera sp.1	1	0	ⅰ	1	367
Lioponera longitarsus (Mayr, 1879)	1	0	ⅰ	1	745
Aenictus binghamii (Forel, 1900)	1	250	ⅰ	2	1008~1258
Aenictus dentatus (Forel, 1911)	2	766	ⅱ	3	745~1511
Aenictus hodgsoni (Forel, 1901)	2	747	ⅱ	3	750~1497
Aenictus maneerati (Jaitrong & Yamane, 2013)	1	0	ⅰ	1	367
Aenictus parahuonicus (Jaitrong & Yamane, 2011)	1	0	ⅰ	1	1263
Aenictus watanasiti (Jaitrong & Yamane,2013)	1	0	ⅰ	1	1515
Aenictus yangiv (Liu et al., 2015)	1	0	ⅰ	1	759
Aenictus artipus (Wilson, 1964)	1	0	ⅰ	1	1000
Dorylus orientalis (Westwood, 1835)	3	485	ⅰ	3	1515~2000
Syscia chinensis (Chen, 2025)	1	0	ⅰ	1	1263
Lepisiota rothneyi (Forel, 1894)	4	1247	ⅲ	5	506~1753
Lepisiota pulchella (Forel, 1892)	5	753	ⅱ	6	510~1263
Lepisiota reticulata (Xu, 1994)	1	0	ⅰ	1	744
Polyrhachis armata (Le Guilliou, 1841)	1	275	ⅰ	2	744~1019
Polyrhachis latona (Wheeler, 1909)	1	19	ⅰ	3	1000~1019
Polyrhachis bicolor (Smith, 1858)	1	261	ⅰ	3	759~1020
Polyrhachis tibialis (Smith, 1858)	2	13	ⅰ	3	1250~1263
Polyrhachis halidayi (Emery, 1889)	2	750	ⅱ	6	1003~1753
Polyrhachis rufipes (Smith, 1858)	1	0	ⅰ	1	510
Polyrhachis rastellata (Latreille, 1802)	1	248	ⅱ	2	1003~1251
Polyrhachis burmanensis (Donisthorpe, 1938)	1	0	ⅰ	1	1251
Polyrhachis hippomanes (Smith, 1861)	1	343	ⅰ	1	367~710
Polyrhachis striata (Mayr, 1862)	4	763	ⅱ	2	500~1263
Polyrhachis illaudata (Walker, 1859)	4	1500	ⅲ	6	500~2000
Camponotus anningensis (Wu & Wang,1989)	1	0	ⅰ	1	1750
Camponotus parius (Emery,1889)	5	1130	ⅲ	7	367~1497
Camponotus leucodiscus (Wheeler, 1919)	1	0	ⅰ	1	750
Camponotus sp.1	2	510	ⅱ	4	510~1020
Camponotus sp.2	2	633	ⅱ	2	367~1000
Camponotus sp.3	1	0	ⅰ	1	1263
Camponotus singularis (Smith, 1858)	2	557	ⅱ	2	710~1267
Camponotus jianghuaensis (Xiao & Wang, 1989)	3	770	ⅱ	2	745~1515
Camponotus mutilarius (Emery, 1893)	1	251	ⅰ	2	1267~1518
Camponotus tonkinus (Santschi, 1925)	2	251	ⅰ	2	1749~2000
Camponotus kiusiuensis (Santschi, 1937)	1	0	ⅰ	1	2250
Camponotus lasiselene (Wang & Wu, 1994)	2	269	ⅰ	2	750~1019
Camponotus nicobarensis (Mayr, 1865)	2	652	ⅱ	2	367~1019
Camponotus mitis (Smith, 1858)	7	1633	ⅳ	8	367~2000
Camponotus selene (Emery, 1889)	1	0	ⅰ	1	1250
Camponotus itoi (Forel, 1912)	1	0	ⅰ	1	1251
Echinopla cherapunjiensis (Bharti & Gul, 2012)	2	392	ⅰ	2	367~759
Anoplolepis gracilipes (Smith, 1857)	4	896	ⅱ	5	367~1263
Paratrechina longicornis (Latreille, 1802)	5	1001	ⅲ	7	510~1511
Lasius coloratus (Santschi, 1937	1	247	ⅰ	1	1753~2000
Nylanderia emmae (Forel, 1894)	2	548	ⅱ	2	710~1258
Nylanderia amia (Forel, 1913)	1	0	ⅰ	1	506
Nylanderia bourbonica (Forel, 1886)	7	1633	ⅳ	7	367~2000
Nylanderia opisopthalmia (Zhou & Zheng, 1998)	1	0	ⅰ	1	750
Nylanderia flavipes (Smith, 1874)	3	1490	ⅲ	5	510~2000
Nylanderia birmana (Forel, 1902)	6	1382	ⅲ	8	367~1749
Nylanderia taylori (Forel, 1894)	4	1386	ⅲ	4	367~1753
Paraparatrechina sp.1	1	0	ⅰ	1	1020
Paraparatrechina aseta (Forel, 1902)	2	485	ⅰ	1	1515~2000
Paraparatrechina neela (Sahanashree et al., 2024)	6	1148	ⅲ	6	367~1515
Paraparatrechina sauteri (Forel, 1913)	3	1290	ⅲ	4	710~2000
Pseudolasius emeryi (Forel,1911)		0	ⅰ	1	1750
Pseudolasius sp.1	1	0	ⅰ	1	1258
Pseudolasius silvestrii (Wheeler, 1927)	6	1386	ⅲ	7	367~1753
Pseudolasius zamrood (Akbar et al. 2017)	1	14	ⅰ	2	745~759
Colobopsis longi (Forel, 1902)	1	0	ⅰ	1	1267
Colobopsis aurata (Karavaiev, 1935)	2	263	ⅰ	2	1000~1263
Colobopsis sp.2	1	0	ⅰ	1	1019
Prenolepis fustinoda (Williams & LaPolla, 2016)	1	0	ⅰ	1	1019
Prenolepis melanogaster (Emery, 1893)	1	0	ⅰ	1	1750
Prenolepis naoroji (Forel, 1902)	3	1883	ⅳ	3	367~2250
Prenolepis striata (Chen & Zhou, 2018)	1	0	ⅰ	1	2000
Prenolepis shanialena (Williams & LaPolla, 2016)	1	0	ⅰ	1	1749
Formica cunicularia (Latreille, 1798)	3	501	ⅱ	3	1749~2250
Myrmoteras binghamii (Forel,1893)	3	518	ⅱ	4	745~1263
Oecophylla smaragdina (Fabricius, 1775)	5	653	ⅱ	7	367~1020
Note: i Narrowness, ii Narrower, iii Moderate, x Wide.
