# Supplementary material for: Distribution Pattern of Ants in Huanglianshan National Nature Reserve From Yunnan, China
Source: Ecol Evol. 2025 Nov 4;15(11):e72404. doi: 10.1002/ece3.72404 (PMC12585183; doi:10.1002/ece3.72404)
Supplement: Supplementary file 3 — Appendix S3: ece372404‐sup‐0003‐AppendixS3.xlsx. [file ECE3-15-e72404-s002.xlsx]

## Sheet: Sheet2
Supplementary Table 3 Foraging and Nesting Sites of Ant Species in Huanglian Mountain
Species names	foraging places												nesting places
	collecting frequency											number of places	collecting frequency						number of places
	a	b	c	d	e	f	g	h	i	j	k		a	b	c	d	e	f
Ochetellus glaber (Mayr, 1862)	—	—	—	—	—	—	—	—	5	—	—	1	—	—	1	—	—	—	1
Dolichoderus sp.1	—	—	—	—	—	—	—	—	2	—	—	1	—	—	—	—	—	—	—
Dolichoderus taprobanae (Smith, 1858)	2	1	—	—	—	—	—	—	1	—	—	3	—	—	—	—	1	1	2
Dolichoderus affinis (Emery, 1889)	2	3	—	—	—	—	1	—	12	—	—	4	—	—	—	—	—	—	—
Dolichoderus squamanodus (Xu, 2001)	—	—	—	—	—	—	—	—	1	—	—	1	—	—	—	—	—	—	—
Dolichoderus thoracicus (Smith, 1860)	4	10	2	1	—	—	2	5	32	—	—	7	2	—	1	—	—	—	2
Iridomyrmex anceps (Roger, 1863)	2	2	—	—	—	—	—	2	7	—	—	4	—	—	—	—	—	—	—
Technomyrmex obscurior (Wheeler, 1928)	1	3	—	—	—	—	—	—	4	—	—	3	—	—	—	—	—	—	—
Technomyrmex pratensis (Smith, 1860)	2	—	—	—	—	2	—	—	1	—	—	3	—	—	—	—	—	—	—
Technomyrmex bicolor (Emery, 1893)	—	—	1	—	—	—	—	—	—	—	—	1	—	—	—	—	—	—	—
Technomyrmex elatior (Forel, 1902)	—	1	—	—	—	—	—	—	—	—	—	1	—	—	—	—	—	—	—
Technomyrmex brunneus (Forel, 1895)	6	3	3	1	—	—	—	4	25	—	—	6	1	—	1	—	—	—	2
Chronoxenus wroughtonii (Forel, 1895)	—	1	—	—	—	—	—	—	1	—	—	2	—	—	—	—	—	—	—
Tapinoma melanocephalum (Fabricius, 1793)	16	9	—	—	—	2	—	2	52	—	—	5	4	—	1	—	—	—	2
Tapinoma indicum (Forel, 1895)	—	—	—	—	1	—	—	—	—	—	—	1	—	—	—	—	—	—	—
Stictoponera binghamii (Forel, 1900)	—	—	1	—	1	—	1	1	7	—	—	5	—	—	—	—	—	—	—
Stictoponera coccina (Zhou, 2001)	1	—	—	—	—	—	—	—	—	—	—	1	1	—	—	—	—	—	1
Stictoponera bicolor (Emery, 1889)	5	6	—	—	3	—	—	—	33	—	—	4	2	—	3	—	1—	—	3
Proceratium deelemani (Perrault, 1981)	—	—	—	—	—	—	—	—	1	—	—	1	—	—	—	—	—	—	—
Ectomomyrmex annamitus (André, 1892)	1	—	1	—	—	—	—	—	—	—	—	2	—	—	—	—	—	—	—
Ectomomyrmex leeuwenhoeki (Forel, 1886)	2	—	—	—	1	3	—	—	13	—	—	4	—	—	—	—	—	—	—
Ectomomyrmex javanus (Mayr, 1867)	12	1	3	—	1	1	—	—	43	—	—	6	—	—	—	—	1	—	1
Ectomomyrmex zhengi (Xu, 1995)	8	2	1	—	1	—	—	—	25	—	—	5	4	—	1	—	—	—	2
Odontoponera denticulata (Smith, 1858)	3	—	1	—	—	—	—	—	17	—	—	3	1	—	—	—	5	—	2
Odontoponera transversa (Smith, 1857)	19	5	4	1	8	2	2	4	109	—	—	9	7	—	4	—	5	—	3
Odontomachus circulus (Wang, 1993)	7	—	—	1	—	1	—	—	17	—	—	4	5	—	—	—	—	—	1
Odontomachus granatus (Wang, 1993)	—	—	—	—	—	—	—	—	1	—	—	1	—	—	—	—	—	—	—
Odontomachus rixosus (Smith, 1857)	—	—	—	—	1	—	—	—	4	—	—	2	—	—	3	—	—	—	1
Brachyponera brevidorsa (Xu, 1994)	8	1	2	—	6	1	—	—	50	1	—	7	4	—	1	—	2	1	4
Brachyponera luteipes (Mayr, 1862)	31	3	4	—	5	4	—	2	71	—	—	7	6	—	6	—	14	3	4
Brachyponera candida (Chen et al., 2025)	5	—	—	—	1	—	—	2	16	—	—	4	—	—	—	1	—	—	1
Brachyponera paraarcuata (Chen et al., 2025)	2	—	—	—	—	—	—	—	8	—	—	2	1	—	—	—	1	—	2
Brachyponera myops (Chen et al., 2025)	3	—	—	—	—	—	—	—	2	—	—	2	—	—	—	—	—	—	—
Brachyponera xui (Chen et al., 2025)	1	—	2	1	2	—	—	—	12	—	—	5	1	—	1	—	3	—	3
Hypoponera sp.1	—	—	—	—	—	—	—	—	1	—	—	1	—	—	—	—	—	—	—
Hypoponera sp.2	—	—	1	—	—	—	—	—	—	—	—	1	—	—	—	—	—	—	—
Hypoponera confinis (Roger, 1860)	1	—	1	—	1	2	—	—	2	—	—	5	—	—	2	1	—	—	2
Hypoponera sauteri (Wheeler, 1929)	6	—	—	—	3	—	—	—	2	—	—	3	2	—	1	—	—	—	2
Harpegnathos venator (Smith, 1858)	—	—	—	—	—	—	—	—	4	—	—	1	—	—	—	—	—	—	—
Ponera guangxiensis (Zhou, 2001)	—	—	1	—	1	—	—	—	—	—	—	2	—	—	—	—	—	—	—
Gnamptogenys sp.2	—	—	1	—	—	—	—	—	—	—	—	1	—	—	—	—	—	—	—
Ponera sinensis (Wheeler, 1928)	—	—	—	—	1	—	—	—	—	—	—	1	—	—	—	—	—	—	—
Buniapone amblyops (Emery,1887)	4	—	—	—	1	—	—	—	2	—	—	3	1	—	—	—	—	—	1
Diacamma rugosum (Le Guillou, 1842)	—	—	—	—	2	—	—	—	4	—	—	2	—	—	1	—	—	—	1
Leptogenys lucidula (Emery, 1895)	—	—	—	—	1	—	—	—	—	—	—	1	3	—	—	—	—	—	1
Leptogenys kitteli (Mayr, 1870)	5	—	—	—	—	1	—	—	22	—	—	3	—	—	—	—	1	—	1
Leptogenys birmana (Forel, 1900)	2	—	1	—	—	—	—	—	6	—	—	3	1	—	1	—	—	1	3
Leptogenys sp.1	—	—	3	—	—	—	—	—	1	—	—	2	—	—	3	—	—	—	1
Myopias hania (Xu & Liu, 2012)	—	—	—	—	—	—	—	—	2	—	—	1	—	—	—	—	—	—	—
Myopias sonthichaiae Jaitrong (et al., 2018)	—	—	—	—	—	—	—	—	—	—	—	—	1	—	—	—	—	—	1
Pseudoneoponera rufipes (Jerdon, 1851)	—	—	—	—	1	—	—	—	6	—	—	2	2	—	—	—	1	—	2
Euponera pilosior (Wheeler, 1928)	—	—	—	—	1	—	—	—	1	—	—	2	—	—	—	—	—	—	—
Euponera sp.1	—	—	—	—	—	—	—	—	1	—	—	1	—	—	—	1	—	—	1
Centromyrmex feae (Emery,1889)	1	—	—	—	—	—	—	—	—	—	—	1	—	—	—	—	—	—	—
Mesoponera rubra (Smith, 1857)	2	—	—	—	1	—	—	—	2	—	—	3	—	—	—	—	1	—	1
Vollenhovia sp.1	1	—	3	—	—	—	—	—	3	—	—	3	—	—	2	—	—	—	1
Vollenhovia emeryi (Wheeler, 1906)	—	—	—	—	—	—	1	—	4	—	—	2	—	—	2	—	—	—	1
Pheidole sp.1	—	—	—	—	1	—	—	—	—	—	—	1	—	—	—	—	—	—	—
Pheidole capellinii (Emery, 1887)	5	2	—	—	1	—	—	—	8	—	—	4	1	—	—	—	—	1	2
Pheidole constanciae (Forel, 1902)	12	—	3	—	2	—	—	—	16	—	1	5	10	—	11	—	5	—	3
Pheidole nodus (Smith, 1874)	21	5	1	1	6	1	1	3	65	—	—	9	3	—	2	—	2	—	3
Pheidole roberti (Forel, 1902)	7	2	—	—	—	—	—	—	6	—	—	3	2	—	1	—	—	—	2
Pheidole tumida (Eguchi, 2008)	19	4	1	—	2	1	—	1	59	—	—	7	6	—	—	—	4	—	2
Pheidole pieli (Santschi, 1925)	13	—	—	—	1	—	1	—	19	—	—	4	2	—	1	—	—	—	2
Pheidole planifrons (Santschi, 1920)	2	3	1	—	—	—	—	—	26	—	—	4	—	—	—	—	3	—	1
Pheidole vulgaris (Eguchi, 2006)	5	—	—	—	—	—	—	—	8	—	—	2	1	—	—	—	—	—	1
Pheidole fortis (Eguchi, 2006)	2	—	1	—	—	—	—	—	7	—	—	3	2	—	—	—	1	—	2
Pheidole sagei (Forel, 1902)	1	—	—	—	—	—	—	—	7	—	—	2	4	—	1	—	—	—	2
Pheidole smythiesii (Forel, 1902)	—	—	—	—	—	—	—	—	3	—	—	1	—	—	—	—	—	—	—
Pheidole hongkongensis (Wheeler, 1928)	4	1	1	—	2	—	1	—	2—	—	—	6	2	—	—	1	—	—	2
Pheidole plagiaria (Smith, 1860)	13	4	1	—	5	—	—	3	68	—	—	6	6	—	1	—	3	—	3
Meranoplus laeviventris (Emery, 1889	—	3	—	—	—	—	—	—	2	—	—	2	—	—	—	—	—	—	—
Cataulacus granulatus (Latreille, 1802)	—	1	—	—	—	—	—	2	4	—	—	3	—	—	—	—	—	—	—
Lophomyrmex birmanus (Emery, 1893	3	—	—	—	—	—	—	—	16	—	—	2	5	—	—	—	—	—	1
Myrmica sp.1	2	—	3	—	—	—	—	—	1	—	—	3	—	—	—	—	—	—	—
Myrmica margaritae (Emery, 1889)	1	—	1	—	—	—	—	—	2	—	—	3	—	—	1	—	—	—	1
Solenopsis jacoti (Wheeler, 1923)	—	—	—	—	—	—	—	—	2	—	—	1	—	—	—	—	—	—	—
Myrmicaria sp.1	—	2	—	—	1	—	—	—	2	—	—	3	—	—	—	—	—	—	—
Recurvidris recurvispinosa (Forel, 1890)	—	—	—	—	—	—	—	—	2	—	—	1	1	—	—	—	—	—	1
Crematogaster macaoensis (Wu & Wang, 1995)	1	3	—	—	—	—	—	1	8	—	—	4	—	—	—	—	—	—	—
Crematogaster rogenhoferi (Mayr, 1878)	1	—	—	—	—	—	—	—	2	—	—	2	—	—	—	—	—	—	—
Crematogaster ferrarii (Emery, 1888)	20	19	4	—	2	2	—	7	54	—	—	7	—	—	7	1	—	—	2
Crematogaster rothneyi (Mayr, 1879)	2	1	—	—	1	—	—	—	4	—	—	4	—	—	—	1	—	—	1
Crematogaster anthracina (Smith, 1857)	—	—	—	—	—	—	—	—	1	—	—	1	—	—	—	—	—	—	—
Crematogaster treubi (Emery, 1896)	1	1	—	—	1	—	—	1	6	—	—	5	1	—	—	—	—	—	1
Crematogaster zoceensis (Santschi, 1925)	11	3	—	1	1	—	—	1	27	—	—	6	—	1	1	—	—	1	3
Pristomyrmex brevispinosus (Emery, 1887)	2	—	1	—	—	1	—	—	3	—	—	4	1	—	1	—	—	—	2
Pristomyrmex punctatus (Smith, 1860)	7	5	2	—	—	—	—	—	16	—	—	4	—	—	—	—	2	1	2
Strumigenys lewisi Cameron, 1886)	1	—	—	—	1	—	—	—	2	—	—	3	4	—	—	—	—	—	1
Carebara trechideros (Zhou & Zheng, 1997)	2	—	—	—	1	1	—	—	11	—	—	4	—	—	—	—	—	1	1
Carebara obtusidenta (Xu, 2003)	1	—	—	—	—	—	—	—	—	—	—	1	—	—	3	—	—	—	1
Carebara altinoda (Xu,2003)	—	—	—	—	—	—	—	—	1	—	—	1	—	—	—	—	—	—	—
Carebara affinis (Jerdon, 1851)	4	—	—	—	—	—	—	—	9	—	—	2	4	—	—	1	—	—	2
Carebara sp.1	—	—	—	—	1	—	—	—	1	—	—	2	—	—	—	—	—	—	—
Aphaenogaster beccarii (Emery,1887)	3	1	—	—	1	—	—	—	3	—	—	4	2	—	—	—	1	—	2
Aphaenogaster feae (Emery, 1889)	1	—	—	—	—	—	—	—	5	—	—	2	—	—	—	—	1	—	1
Aphaenogaster sp.1	6	1	—	—	1	—	—	—	16	—	—	4	1	—	1	—	—	—	2
Aphaenogaster lepida (Wheeler, 1930)	4	—	—	—	2	—	—	—	9	—	—	3	1	—	—	—	—	—	1
Aphaenogaster pumilopuncta (Zhou, 2001)	2	—	1	—	—	—	—	—	3	—	—	3	1	—	3	—	—	—	2
Tetramorium aptum (Bolton,1977)	—	—	—	—	—	—	—	—	1	—	—	1	—	—	—	—	—	—	—
Tetramorium obtusidens (Viehmeyer, 1916)	—	—	—	—	—	—	—	—	5	—	—	1	—	—	—	—	—	—	—
Tetramorium kraepelini (Forel, 1905)	2	—	—	—	1	—	—	—	10	—	—	3	—	—	—	—	—	—	—
Tetramorium laparum (Bolton, 1977)	—	—	—	—	—	—	—	—	1	—	—	1	—	—	—	—	—	—	—
Tetramorium wroughtonii (Forel, 1902)	16	3	—	—	—	3	—	2	22	—	—	5	6	—	1	—	1	—	3
Tetramorium ciliatum (Bolton, 1977)	8	3	—	—	2	—	—	—	33	—	—	4	4	—	1	—	2	1	4
Tetramorium sp.1	—	—	—	—	—	—	—	—	—	—	—	—	—	—	1	—	—	—	1
Tetramorium sp.3	—	1	—	—	—	—	—	—	—	—	—	1	—	—	—	—	—	—	—
Tetramorium sp.4	1	—	—	—	—	—	—	—	—	—	—	1	—	—	—	—	—	—	—
Tetramorium sp.5	1	—	—	—	—	—	—	—	—	—	—	1	—	—	—	—	—	—	—
Tetramorium nipponense (Wheeler, 1928)	1	3	2	—	—	—	—	—	2	—	—	4	—	—	1	—	—	—	1
Tetramorium bicarinatum (Nylander, 1846)	1	—	—	—	1	—	—	—	2	—	—	3	2	—	1	—	—	—	2
Tetramorium tonganum (Mayr, 1870)	1	—	—	—	—	—	—	—	4	—	—	2	—	—	—	—	—	—	—
Tetramorium parvispinum (Emery, 1893)	—	—	—	—	—	—	—	—	—	—	—	—	—	—	—	—	1	—	1
Tetramorium indosinense (Wheeler, 1927)	—	—	—	—	1	—	—	—	—	—	—	1	2	—	—	—	—	—	1
Temnothorax angulohumerus (Zhou et al., 2010)	1	—	—	—	—	—	—	—	2	—	—	2	—	—	—	—	—	—	—
Myrmecina guangxiensis (Zhou, 2001)	—	—	—	—	—	—	—	—	1	—	—	1	—	—	—	—	—	—	—
Myrmecina taiwana (Terayama, 1985)	—	—	—	—	—	—	—	—	1	—	—	1	—	—	—	—	—	—	—
Dilobocondyla sp.1	—	—	—	—	—	—	—	—	1	—	—	1	—	—	—	—	—	—	—
Kartidris matertera (Bolton, 1991)	—	—	—	—	—	—	—	—	1	—	—	1	—	—	—	—	—	—	—
Kartidris ashima (Xu et Zheng,1995)	2	—	—	—	—	—	—	2	2	—	—	3	—	—	—	—	—	—	—
Monomorium orientale (Mayr,1879)	—	—	—	—	—	—	—	—	2	—	—	1	—	—	—	1	1	—	2
Monomorium pharaonis (Linnaeus, 1758)	6	2	—	—	—	—	2	—	12	—	—	4	—	—	3	—	—	—	1
Monomorium triviale (Wheeler, 1906)	2	—	—	—	—	—	—	—	—	—	—	1	—	—	—	—	—	—	—
Monomorium chinense (Santschi, 1925)	6	—	—	—	3	—	1	3	17	—	—	5	2	—	—	—	—	—	1
Cardiocondyla obscurior (Wheeler, 1929)	2	—	—	—	1	—	—	—	4	—	—	3	—	—	—	—	—	—	—
Cardiocondyla kagutsuchi (Terayama, 1999)	—	—	—	—	—	—	—	—	7	—	—	1	—	—	—	1	—	—	1
Cardiocondyla wroughtonii (Forel, 1890)	1	2	—	—	—	—	1	—	13	—	—	4	—	—	—	—	—	—	—
Cardiocondyla nuda (Mayr, 1866)	1	1	—	—	—	1	—	—	7	—	—	4	—	—	—	—	—	—	—
Cardiocondyla itsukii (Seifert et al., 2017)	—	—	—	—	—	—	—	—	12	—	—	1	1	—	1	—	—	—	2
Cardiocondyla sp.1	1	—	—	—	—	—	—	—	—	—	—	1	—	—	—	—	—	—	—
Tetraponera nitida (Smith, 1860)	1	—	—	—	—	—	—	—	1	—	—	2	—	—	—	—	—	—	—
Tetraponera rufonigra (Jerdon, 1851)	—	1	—	—	—	—	—	—	2	—	—	2	—	—	—	—	—	—	—
Tetraponera convexa (Xu & Chai, 2004)	3	2	—	—	—	—	—	—	2	—	—	3	—	—	—	—	—	—	—
Tetraponera allaborans (Walker, 1859)	—	1	—	—	—	—	—	—	1	—	—	2	—	—	—	—	—	—	—
Tetraponera attenuata (Smith, 1877)	2	—	—	—	—	—	—	7	4	—	—	3	—	—	1	—	—	—	1
Protanilla bicolor (Xu, 2002)	1	—	—	—	—	—	—	—	—	—	—	1	—	—	—	—	—	—	—
Cerapachys sulcinodis (Emery, 1889)	—	—	1	—	—	—	—	—	4	—	—	2	1	—	—	—	—	—	1
Lioponera sp.1	—	1	—	—	—	—	—	—	—	—	—	1	—	—	—	—	—	—	—
Lioponera longitarsus (Mayr, 1879)	—	—	—	—	—	—	—	—	1	—	—	1	—	—	—	—	—	—	—
Aenictus binghamii (Forel, 1900)	1	—	—	—	—	—	—	—	4	—	—	2	—	—	—	—	—	—	—
Aenictus dentatus (Forel, 1911)	—	—	—	—	—	—	—	—	1	—	—	1	—	—	—	—	—	—	—
Aenictus hodgsoni (Forel, 1901)	2	—	1	—	2	—	—	—	6	—	—	4	—	—	—	—	—	—	—
Aenictus maneerati (Jaitrong & Yamane, 2013)	—	—	—	—	—	—	—	—	1	—	—	1	—	—	—	—	—	—	—
Aenictus parahuonicus (Jaitrong & Yamane, 2011)	—	—	—	—	—	—	—	—	1	—	—	1	—	—	—	—	—	—	—
Aenictus watanasiti (Jaitrong & Yamane,2013)	1	—	—	—	—	—	—	—	—	—	—	1	—	—	—	—	—	—	—
Aenictus yangiv (Liu et al., 2015)	—	—	—	—	1	—	—	—	—	—	—	1	—	—	—	—	—	—	—
Aenictus artipus (Wilson, 1964)	—	—	—	—	—	—	—	—	1	—	—	1	—	—	—	—	—	—	—
Dorylus orientalis (Westwood, 1835)	2	—	—	—	—	—	—	—	2	—	—	2	1	—	2	—	—	—	2
Syscia chinensis (Chen, 2025)	1	—	—	—	—	—	—	—	—	—	—	1	—	—	—	—	—	—	—
Lepisiota rothneyi (Forel, 1894)	8	5	—	—	1	—	—	—	25	—	—	4	1	—	—	—	—	—	1
Lepisiota pulchella (Forel, 1892)	8	1	—	—	2	—	—	1	33	—	—	5	—	—	—	—	1	—	1
Lepisiota reticulata (Xu, 1994)	—	1	—	—	—	—	—	—	—	—	—	1	—	—	—	—	—	—	—
Polyrhachis armata (Le Guilliou, 1841)	—	—	—	—	—	—	—	—	4	—	—	1	—	—	—	—	—	—	—
Polyrhachis latona (Wheeler, 1909)	1	—	—	—	—	—	—	2	1	—	—	3	—	—	—	—	—	—	—
Polyrhachis bicolor (Smith, 1858)	1	—	—	—	—	—	—	—	3	—	—	2	1	—	—	—	—	—	1
Polyrhachis tibialis (Smith, 1858)	1	—	—	—	—	—	—	—	4	—	—	2	—	—	—	—	—	—	—
Polyrhachis halidayi (Emery, 1889)	6	—	—	—	—	—	—	—	7	—	—	2	1	—	2	—	4	—	3
Polyrhachis rufipes (Smith, 1858)	—	—	—	—	—	—	—	—	2	—	—	1	—	—	—	—	—	—	—
Polyrhachis rastellata (Latreille, 1802)	1	—	—	—	—	—	—	—	1	—	—	2	—	—	—	—	—	—	—
Polyrhachis burmanensis (Donisthorpe, 1938)	—	—	—	—	—	—	—	—	1	—	—	1	—	—	—	—	—	—	—
Polyrhachis hippomanes (Smith, 1861)	—	—	—	—	—	—	—	1	1	—	—	2	—	—	—	—	—	—	—
Polyrhachis striata (Mayr, 1862)	—	2	—	—	—	—	—	—	4	—	—	2	—	—	—	—	1	—	1
Polyrhachis illaudata (Walker, 1859)	1	4	—	—	1	—	—	2	17	—	—	5	—	—	—	—	2	—	1
Camponotus anningensis (Wu & Wang,1989)	—	—	—	—	—	—	—	—	—	—	—	—	1	—	—	—	—	—	1
Camponotus parius (Emery,1889)	3	5	—	—	4	—	2	2	50	—	—	6	—	—	1	—	2	—	2
Camponotus leucodiscus (Wheeler, 1919)	—	—	—	—	—	—	—	1	—	—	—	1	—	—	—	—	—	—	—
Camponotus sp.1	—	1	—	—	—	—	—	1	2	—	—	3	—	—	—	—	1	—	1
Camponotus sp.2	—	—	—	—	—	—	—	—	2	—	—	1	—	—	—	—	—	—	—
Camponotus sp.3	—	—	—	—	—	—	—	—	1	—	—	1	—	—	—	—	—	—	—
Camponotus singularis (Smith, 1858)	—	—	—	—	—	—	—	1	4	—	—	2	—	—	—	—	1	—	1
Camponotus jianghuaensis (Xiao & Wang, 1989)	2	—	—	—	—	—	—	—	1	—	—	2	1	—	—	—	3	—	2
Camponotus mutilarius (Emery, 1893)	—	—	2	—	—	—	—	1	7	—	—	3	—	—	—	—	—	—	—
Camponotus tonkinus (Santschi, 1925)	—	—	—	—	—	—	—	2	1	—	—	2	—	—	—	—	—	—	—
Camponotus kiusiuensis (Santschi, 1937)	—	—	—	—	—	—	—	—	1	—	—	1	—	—	—	—	—	—	—
Camponotus lasiselene (Wang & Wu, 1994)	1	—	—	—	—	—	—	1	—	—	—	2	—	—	—	—	—	—	—
Camponotus nicobarensis (Mayr, 1865)	—	1	—	—	—	—	—	—	1	—	—	2	—	—	—	—	—	—	—
Camponotus mitis (Smith, 1858)	4	2	3	1	5	—	—	—	17	—	—	6	5	—	5	—	7	—	3
Camponotus selene (Emery, 1889)	—	—	—	—	—	—	—	—	3	—	—	1	—	—	—	—	—	—	—
Camponotus itoi (Forel, 1912)	—	—	—	—	—	—	—	—	1	—	—	1	—	—	—	—	—	—	—
Echinopla cherapunjiensis (Bharti & Gul, 2012)	1	—	—	—	—	—	—	1	—	—	—	2	—	—	—	—	—	—	—
Anoplolepis gracilipes (Smith, 1857)	2	—	—	—	—	—	—	—	8	—	—	2	1	—	1	—	2	—	3
Paratrechina longicornis (Latreille, 1802)	9	5	1	—	3	—	—	2	48	—	—	6	1	—	1	—	—	—	2
Lasius coloratus (Santschi, 1937	1	—	—	—	2	—	—	—	—	—	—	2	—	—	—	—	—	—	—
Nylanderia emmae (Forel, 1894)	—	—	—	—	—	—	—	—	4	—	—	1	—	—	—	—	—	—	—
Nylanderia amia (Forel, 1913)	1	—	—	—	—	—	—	—	—	—	—	1	—	—	—	—	—	—	—
Nylanderia bourbonica (Forel, 1886)	11	—	—	—	4	—	—	—	47	—	—	3	1	—	1	—	6	—	3
Nylanderia opisopthalmia (Zhou & Zheng, 1998)	—	—	—	—	—	—	—	—	1	—	—	1	—	—	—	—	—	—	—
Nylanderia flavipes (Smith, 1874)	1	—	—	—	—	—	—	1	7	—	1	4	3	—	—	—	1	—	2
Nylanderia birmana (Forel, 1902)	11	4	—	—	—	—	—	—	43	—	—	3	—	—	—	—	2	1	2
Nylanderia taylori (Forel, 1894)	3	2	—	—	—	—	—	—	2	—	—	3	—	—	—	—	—	—	—
Paraparatrechina sp.1	—	—	—	—	—	—	—	—	2	—	—	1	—	—	—	—	—	—	—
Paraparatrechina aseta (Forel, 1902)	2	—	—	—	1	—	—	—	1	—	—	3	3	—	—	—	—	—	1
Paraparatrechina neela (Sahanashree et al., 2024)	1—	1	1	—	1	—	—	—	30	—	—	5	—	—	—	—	—	—	—
Paraparatrechina sauteri (Forel, 1913)	2	—	—	—	—	—	—	—	6	—	—	2	—	—	—	—	—	—	—
Pseudolasius emeryi (Forel,1911)	—	—	—	—	—	—	—	—	—	—	—	—	1	—	—	—	—	—	1
Pseudolasius sp.1	1	—	—	—	—	—	—	—	1	—	—	2	—	—	—	—	—	—	—
Pseudolasius silvestrii (Wheeler, 1927)	21	1	1	—	2	—	—	—	17	—	1	6	4	—	1	1	3	—	4
Pseudolasius zamrood (Akbar et al. 2017)	1	—	—	—	—	—	—	—	1	—	—	2	—	—	—	—	—	—	—
Colobopsis longi (Forel, 1902)	—	—	—	—	—	—	—	—	1	—	—	1	—	—	—	—	—	—	—
Colobopsis aurata (Karavaiev, 1935)	—	1	1	—	—	—	—	—	10	—	—	3	—	—	—	—	—	—	—
Colobopsis sp.2	—	—	—	—	—	—	—	—	1	—	—	1	—	—	—	—	—	—	—
Prenolepis fustinoda (Williams & LaPolla, 2016)	—	1	—	—	—	—	—	—	—	—	—	1	—	—	—	—	—	—	—
Prenolepis melanogaster (Emery, 1893)	1	—	—	—	—	—	—	—	5	—	—	2	—	—	—	—	—	—	—
Prenolepis naoroji (Forel, 1902)	—	1	1	—	—	—	—	—	4	—	—	3	—	—	—	—	1	—	1
Prenolepis striata (Chen & Zhou, 2018)	—	—	—	—	1	—	—	—	—	—	—	1	1	—	—	—	—	—	1
Prenolepis shanialena (Williams & LaPolla, 2016)	—	—	—	—	—	—	—	—	1	—	—	1	—	—	—	—	—	—	—
Formica cunicularia (Latreille, 1798)	2	1	—	—	5	—	—	—	19	—	—	4	3	—	—	—	4	—	2
Myrmoteras binghamii (Forel,1893)	1	1	—	—	—	—	—	—	4	—	—	3	2	—	—	—	—	—	1
Oecophylla smaragdina (Fabricius, 1775)	1	8	—	—	1	1	1	7	58	—	—	7	—	—	—	—	—	—	—
Note: a. Soil b. On plants c. Inside decaying wood d. Under decaying wood e. Under rocks f. Withered leaves g. On decaying wood h. Tree trunks i. Surface j. Under cow manure k. Under grass roots; A. Soil nest B. Plant nest C. Decayed wood nest D. Under-decayed-wood nests E. Stone nest F. Dead leaf nest. The symbol '-' indicates that no ants were found, but it does not mean that ants do not exist.
